# Supplementary material for: PM2.5 Pollutant Concentrations in Greenspaces of Nanjing Are High but Can Be Lowered with Environmental Planning
Source: Int J Environ Res Public Health. 2021 Sep 15;18(18):9705. doi: 10.3390/ijerph18189705 (PMC8470726; doi:10.3390/ijerph18189705)
Supplement: Supplementary file 1 [file ijerph-18-09705-s001.zip]

Archive with 1 entries (1 files):
- ijerph-1370949-supplementary.pdf
